# Supplementary material for: AI-Driven Breast Cancer Diagnosis: A Systematic Review of Imaging Modalities, Deep Learning, and Explainability
Source: Cancers (Basel). 2026 Apr 20;18(8):1305. doi: 10.3390/cancers18081305 (PMC13114346; doi:10.3390/cancers18081305)
Supplement: Supplementary file 1 [file cancers-18-01305-s001.zip]

Archive with 1 entries (1 files):
- cancers-4224141-supplementary.pdf
